# Supplementary material for: Intestinal and Mucosal Microbiome Response to Oral Challenge of Enterotoxigenic Escherichia coli in Weaned Pigs
Source: Pathogens. 2022 Jan 26;11(2):160. doi: 10.3390/pathogens11020160 (PMC8879466; doi:10.3390/pathogens11020160)
Supplement: Supplementary file 1 [file pathogens-11-00160-s001.zip]

Archive with 1 entries (1 files):
- pathogens-1535701-supplementary.pdf
